# Supplementary material for: Identification of a Sesquiterpene Lactone from Arctium lappa Leaves with Antioxidant Activity in Primary Human Muscle Cells
Source: Molecules. 2021 Mar 2;26(5):1328. doi: 10.3390/molecules26051328 (PMC7958318; doi:10.3390/molecules26051328)
Supplement: Supplementary file 1 [file molecules-26-01328-s001.zip]

Archive with 5 entries (4 files):
- supplementary data diagram 1.docx
- __MACOSX/
- __MACOSX/._supplementary data diagram 1.docx
- supplementary data table 1.docx
- __MACOSX/._supplementary data table 1.docx
